# Supplementary material for: What Is the Best Treatment Choice for Concomitant Ipsilateral Femoral Neck and Intertrochanteric Fracture? A Retrospective Comparative Analysis of 115 Consecutive Patients
Source: J Pers Med. 2022 Nov 16;12(11):1908. doi: 10.3390/jpm12111908 (PMC9693868; doi:10.3390/jpm12111908)
Supplement: Supplementary file 1 [file jpm-12-01908-s001.zip]

Archive with 1 entries (1 files):
- jpm-1988914-supplementary.pdf
